# Supplementary material for: Development and Characterization of a Novel FVB-PrkdcR2140C Mouse Model for Adriamycin-Induced Nephropathy
Source: Genes (Basel). 2024 Apr 4;15(4):456. doi: 10.3390/genes15040456 (PMC11049318; doi:10.3390/genes15040456)
Supplement: Supplementary file 1 [file genes-15-00456-s001.zip]

Archive with 1 entries (1 files):
- genes-2913629-supplementary.xlsx
