# Supplementary material for: Development and Characterization of a Novel FVB-PrkdcR2140C Mouse Model for Adriamycin-Induced Nephropathy
Source: Genes (Basel). 2024 Apr 4;15(4):456. doi: 10.3390/genes15040456 (PMC11049318; doi:10.3390/genes15040456)
Supplement: Supplementary file 1 [file genes-15-00456-s001.zip › genes-2913629-supplementary.xlsx]

## Sheet: clustering-heatmap
GeneID	GeneName	Chr
Novel4920	-	GL456366.1
ENSMUSG00000107470	Gm3375	7
ENSMUSG00000069806	Cacng7	7
ENSMUSG00000030428	Ttyh1	7
ENSMUSG00000081723	Gm15931	7
ENSMUSG00000006154	Eps8l1	7
ENSMUSG00000108477	Gm44878	7
ENSMUSG00000035390	Brsk1	7
ENSMUSG00000052605	Isoc2b	7
ENSMUSG00000035228	Ccdc106	7
Novel4219	-	7
ENSMUSG00000109398	Gm3854	7
ENSMUSG00000062861	Zfp28	7
ENSMUSG00000033967	Rnf225	7
ENSMUSG00000056394	Lig1	7
ENSMUSG00000033847	Pla2g4c	7
ENSMUSG00000098506	Phf20-ps	7
ENSMUSG00000041420	Meis3	7
ENSMUSG00000002083	Bbc3	7
ENSMUSG00000001918	Slc1a5	7
ENSMUSG00000078794	Dact3	7
ENSMUSG00000043017	Ptgir	7
ENSMUSG00000053228	Ceacam3	7
ENSMUSG00000040987	Mill2	7
ENSMUSG00000044317	Gpr4	7
ENSMUSG00000003549	Ercc1	7
ENSMUSG00000040734	Ppp1r13l	7
ENSMUSG00000011267	Zfp296	7
ENSMUSG00000002980	Bcam	7
ENSMUSG00000087593	Gm16174	7
ENSMUSG00000109424	Gm44658	7
ENSMUSG00000070777	Ceacam20	7
Novel4222	-	7
ENSMUSG00000054342	Kcnn4	7
ENSMUSG00000046223	Plaur	7
ENSMUSG00000057454	Lypd3	7
ENSMUSG00000091955	Gm9844	7
ENSMUSG00000043843	Tmem145	7
ENSMUSG00000053714	4732471J01Rik	7
ENSMUSG00000108304	Gm4607	7
ENSMUSG00000002603	Tgfb1	7
ENSMUSG00000097017	Gm26707	7
ENSMUSG00000030483	Cyp2b10	7
ENSMUSG00000040660	Cyp2b9	7
ENSMUSG00000074254	Cyp2a4	7
ENSMUSG00000005547	Cyp2a5	7
ENSMUSG00000063160	Numbl	7
ENSMUSG00000008384	Sertad1	7
ENSMUSG00000053198	Prx	7
ENSMUSG00000040424	Hipk4	7
ENSMUSG00000096916	Zfp850	7
ENSMUSG00000047730	Fcgbp	7
Novel4230	-	7
Novel4231	-	7
ENSMUSG00000108968	Gm45011	7
ENSMUSG00000060791	Gmfg	7
ENSMUSG00000084174	Sycn	7
ENSMUSG00000051735	Rinl	7
ENSMUSG00000053964	Lgals4	7
ENSMUSG00000037337	Map4k1	7
ENSMUSG00000099098	1110035H17Rik	7
ENSMUSG00000031493	Ggn	7
ENSMUSG00000037166	Ppp1r14a	7
Novel4235	-	7
Novel4236	-	7
ENSMUSG00000058402	Zfp420	7
ENSMUSG00000074220	Zfp382	7
ENSMUSG00000108926	Gm10988	7
ENSMUSG00000074218	Cox7a1	7
ENSMUSG00000019737	Syne4	7
ENSMUSG00000074210	E130208F15Rik	7
ENSMUSG00000030579	Tyrobp	7
ENSMUSG00000036931	Nfkbid	7
ENSMUSG00000006649	Nphs1	7
Novel4240	-	7
ENSMUSG00000005553	Atp4a	7
ENSMUSG00000098146	Gm26935	7
ENSMUSG00000061099	Gapdhs	7
ENSMUSG00000046056	Sbsn	7
ENSMUSG00000060962	Dmkn	7
ENSMUSG00000099905	Scgb1b14-ps	7
ENSMUSG00000085105	Gm12758	7
ENSMUSG00000108732	2310043P16Rik	7
ENSMUSG00000085923	Gm12781	7
ENSMUSG00000030495	Slc7a10	7
ENSMUSG00000044997	E130304I02Rik	7
ENSMUSG00000021217	Tshz3	7
ENSMUSG00000102004	4933402C06Rik	7
ENSMUSG00000039257	Vstm2b	7
ENSMUSG00000030468	Siglecg	7
ENSMUSG00000004610	Etfb	7
ENSMUSG00000070604	Vsig10l	7
ENSMUSG00000063089	Klk1b8	7
ENSMUSG00000059042	Klk1b9	7
ENSMUSG00000044485	Klk1b11	7
ENSMUSG00000063177	Klk1b27	7
ENSMUSG00000060177	Klk1b22	7
ENSMUSG00000038968	Klk1b16	7
ENSMUSG00000066512	Klk1b5	7
ENSMUSG00000066515	Klk1b3	7
ENSMUSG00000063903	Klk1	7
ENSMUSG00000045411	2410002F23Rik	7
ENSMUSG00000051113	Fam71e1	7
ENSMUSG00000108607	Gm44646	7
ENSMUSG00000002204	Napsa	7
ENSMUSG00000070574	2310016G11Rik	7
ENSMUSG00000074141	Il4i1	7
ENSMUSG00000038387	Rras	7
ENSMUSG00000091510	Mtag2	7
ENSMUSG00000074121	Ntf5	7
ENSMUSG00000040428	Plekha4	7
ENSMUSG00000042918	Mamstr	7
ENSMUSG00000003273	Car11	7
ENSMUSG00000059824	Dbp	7
ENSMUSG00000054161	Fam83e	7
ENSMUSG00000040189	Odad1	7
ENSMUSG00000009487	Otog	7
ENSMUSG00000057465	Saa2	7
ENSMUSG00000010307	Tmem86a	7
ENSMUSG00000078698	Mrgpra3	7
ENSMUSG00000052512	Nav2	7
ENSMUSG00000039728	Slc6a5	7
ENSMUSG00000109059	Gm9354	7
ENSMUSG00000055489	Ano5	7
ENSMUSG00000030498	Gas2	7
ENSMUSG00002074865	U1	18
ENSMUSG00000051504	Siglech	7
ENSMUSG00000087178	A230056P14Rik	7
ENSMUSG00000033676	Gabrb3	7
ENSMUSG00000109157	Gm44829	7
ENSMUSG00002076037	-	7
ENSMUSG00002075976	-	7
ENSMUSG00000033585	Ndn	7
ENSMUSG00000072460	Atp5l-ps1	7
ENSMUSG00000098708	Gm27252	7
ENSMUSG00000108393	Gm32633	7
ENSMUSG00000030523	Trpm1	7
ENSMUSG00000030513	Pcsk6	7
ENSMUSG00000030510	Cers3	7
ENSMUSG00000058145	Adamts17	7
ENSMUSG00000109096	Gm44888	7
ENSMUSG00000109532	Gm42397	7
ENSMUSG00000109161	Gm39033	7
ENSMUSG00000070509	Rgma	7
ENSMUSG00000078670	Fam174b	7
ENSMUSG00000055652	Klhl25	7
ENSMUSG00000030609	Aen	7
ENSMUSG00000039202	Abhd2	7
ENSMUSG00000039187	Fanci	7
ENSMUSG00000046591	Ticrr	7
ENSMUSG00000039062	Anpep	7
ENSMUSG00000047084	Ngrn	7
ENSMUSG00000038943	Prc1	7
ENSMUSG00000030532	Hddc3	7
ENSMUSG00000025724	Sec11a	7
ENSMUSG00000038763	Alpk3	7
ENSMUSG00000038623	Tm6sf1	7
ENSMUSG00000108984	Gm44916	7
ENSMUSG00000038540	Tmc3	7
ENSMUSG00000097789	Gm2115	7
Novel4272	-	7
ENSMUSG00000085236	2610206C17Rik	7
ENSMUSG00000090949	Vmn2r77	7
ENSMUSG00000030560	Ctsc	7
ENSMUSG00000109311	AI314278	7
ENSMUSG00000098019	Gm2546	7
ENSMUSG00000109429	Gm45223	7
ENSMUSG00000109498	Gm45222	7
ENSMUSG00000030616	Sytl2	7
ENSMUSG00000044362	Ccdc89	7
ENSMUSG00000030643	Rab30	7
ENSMUSG00000097644	Gm26862	7
ENSMUSG00000051515	Fam181b	7
ENSMUSG00000048078	Tenm4	7
ENSMUSG00000090958	Lrrc32	7
ENSMUSG00000015957	Wnt11	7
ENSMUSG00000109130	Gm45187	7
ENSMUSG00000055407	Map6	7
ENSMUSG00000035314	Gdpd5	7
ENSMUSG00000097974	Gm10605	7
ENSMUSG00000030732	Chrdl2	7
ENSMUSG00000035165	Kcne3	7
ENSMUSG00000032942	Ucp3	7
ENSMUSG00000033685	Ucp2	7
ENSMUSG00000108866	Gm35082	7
ENSMUSG00000072244	Trim6	7
ENSMUSG00000056144	Trim34a	7
ENSMUSG00000087175	Gm15133	7
ENSMUSG00000090215	Trim34b	7
ENSMUSG00000089847	Timm10b	7
ENSMUSG00000030882	Dnhd1	7
ENSMUSG00000086513	Gvin-ps1	7
ENSMUSG00000051041	Olfml1	7
ENSMUSG00000066245	Gm10156	7
ENSMUSG00000031028	Tub	7
ENSMUSG00000031024	Denn2b	7
ENSMUSG00000034825	Nrip3	7
ENSMUSG00000031016	Wee1	7
ENSMUSG00000005686	Ampd3	7
ENSMUSG00000038244	Mical2	7
ENSMUSG00000055116	Arntl	7
ENSMUSG00000030759	Far1	7
ENSMUSG00000038156	Spon1	7
ENSMUSG00000048782	Insc	7
ENSMUSG00000108461	AV356131	7
ENSMUSG00000030657	Xylt1	7
ENSMUSG00000030650	Tmc5	7
ENSMUSG00000109357	Gm45236	7
ENSMUSG00000109379	Gm44550	7
ENSMUSG00000109254	Gm44588	7
ENSMUSG00000030972	Acsm5	7
ENSMUSG00000030945	Acsm2	7
ENSMUSG00000033533	Acsm1	7
ENSMUSG00000030935	Acsm3	7
ENSMUSG00000030889	Vwa3a	7
ENSMUSG00000030880	Polr3e	7
ENSMUSG00000030877	Mfsd13b	7
ENSMUSG00000108954	Gm44901	7
ENSMUSG00000030867	Plk1	7
ENSMUSG00000109814	Gm45847	7
ENSMUSG00000030762	Aqp8	7
ENSMUSG00000030752	Kdm8	7
Novel4293	-	7
ENSMUSG00000030745	Il21r	7
ENSMUSG00000046182	Gsg1l	7
ENSMUSG00000042759	Apobr	7
ENSMUSG00000030703	Gdpd3	7
ENSMUSG00000058966	Tlcd3b	7
ENSMUSG00000045165	AI467606	7
ENSMUSG00000108760	Gm31897	7
ENSMUSG00000030830	Itgal	7
Novel4297	-	7
ENSMUSG00000042340	Ctf1	7
ENSMUSG00000030811	Fbxl19	7
ENSMUSG00000042828	Trim72	7
ENSMUSG00000030786	Itgam	7
ENSMUSG00000030789	Itgax	7
ENSMUSG00000030782	Tgfb1i1	7
ENSMUSG00000108608	Gm6916	7
ENSMUSG00000030847	Bag3	7
Novel4301	-	7
ENSMUSG00000030852	Tacc2	7
ENSMUSG00000050100	Hmx2	7
ENSMUSG00000041836	Ptpre	7
ENSMUSG00000109894	Gm5904	7
ENSMUSG00000110126	Gm9347	7
ENSMUSG00000054612	Mgmt	7
Novel4304	-	7
Novel4306	-	7
ENSMUSG00000109834	Gm5650	7
ENSMUSG00000025475	Adgra1	7
ENSMUSG00000025461	Scart1	7
ENSMUSG00000054672	Scart2	7
ENSMUSG00000025479	Cyp2e1	7
ENSMUSG00000025481	Urah	7
ENSMUSG00000038801	Scgb1c1	7
ENSMUSG00000083396	Gm15542	7
ENSMUSG00000109628	BC024386	7
ENSMUSG00000038745	Nlrp6	7
ENSMUSG00000055629	B4galnt4	7
ENSMUSG00000091083	Gm4535	7
ENSMUSG00000048200	Cracr2b	7
ENSMUSG00000025511	Tspan4	7
ENSMUSG00000025515	Muc2	7
ENSMUSG00000031098	Syt8	7
ENSMUSG00000031097	Tnni2	7
ENSMUSG00000018819	Lsp1	7
ENSMUSG00000009545	Kcnq1	7
ENSMUSG00000108934	Gm44732	7
ENSMUSG00000058454	Dhcr7	7
ENSMUSG00000037541	Shank2	7
ENSMUSG00000115783	Bc1	7
ENSMUSG00000031070	Mrgprf	7
ENSMUSG00000108758	Gm44921	7
ENSMUSG00000085039	Gm15927	7
ENSMUSG00000058818	Pirb	7
ENSMUSG00000074417	Gm14548	7
ENSMUSG00000085886	D030047H15Rik	7
ENSMUSG00000063838	Cdc42ep5	7
ENSMUSG00000064179	Tnnt1	7
ENSMUSG00000055809	Dnaaf3	7
ENSMUSG00000004961	Syt5	7
ENSMUSG00000045282	Tmem86b	7
ENSMUSG00000046456	Tmem150b	7
ENSMUSG00000051811	Cox6b2	7
ENSMUSG00000004371	Il11	7
ENSMUSG00000053550	Shisa7	7
ENSMUSG00000030433	Sbk2	7
ENSMUSG00000086604	Gm15510	7
ENSMUSG00000109274	Gm45133	7
ENSMUSG00000083649	Rasl2-9	7
ENSMUSG00000002266	Zim1	7
ENSMUSG00000002265	Peg3	7
ENSMUSG00000109488	Gm6828	7
ENSMUSG00000066838	Zfp772	7
ENSMUSG00000063535	Zfp773	7
ENSMUSG00000110105	Gm45844	7
ENSMUSG00000095730	Vmn2r29	7
ENSMUSG00000098900	Gm18190	7
ENSMUSG00000090968	Gm3978	7
ENSMUSG00000092574	2810047C21Rik1	7
ENSMUSG00000092452	Vmn2r-ps45	7
ENSMUSG00000091163	Gm3962	7
ENSMUSG00000092490	Gm20482	7
ENSMUSG00000090352	Gm3972	7
ENSMUSG00000092584	Gm18199	7
ENSMUSG00000092178	Gm45351	7
ENSMUSG00000070822	Zscan18	7
ENSMUSG00000097115	1810019N24Rik	7
ENSMUSG00000033916	Chmp2a	7
ENSMUSG00000074375	Sult2a3	7
ENSMUSG00000041571	Selenow	7
ENSMUSG00000074364	Ehd2	7
ENSMUSG00000049130	C5ar1	7
ENSMUSG00000097842	9330104G04Rik	7
ENSMUSG00000004328	Hif3a	7
ENSMUSG00000109209	Gm45104	7
ENSMUSG00000074355	Gm10676	7
ENSMUSG00000003545	Fosb	7
ENSMUSG00000040714	Klc3	7
ENSMUSG00000002983	Relb	7
ENSMUSG00000074336	Apoc4	7
ENSMUSG00000040564	Apoc1	7
ENSMUSG00000002985	Apoe	7
ENSMUSG00000062300	Nectin2	7
ENSMUSG00000053175	Bcl3	7
ENSMUSG00000040511	Pvr	7
ENSMUSG00000040498	Igsf23	7
ENSMUSG00000074282	Zfp94	7
ENSMUSG00000118544	Gm53033	7
ENSMUSG00000066721	Zfp575	7
ENSMUSG00000097215	Gm26550	7
ENSMUSG00000040907	Atp1a3	7
ENSMUSG00000008496	Pou2f2	7
ENSMUSG00000005447	Pafah1b3	7
ENSMUSG00000003123	Lipe	7
ENSMUSG00000060188	Cxcl17	7
ENSMUSG00000108518	Gm5587	7
ENSMUSG00000074272	Ceacam1	7
ENSMUSG00000002602	Axl	7
ENSMUSG00000040703	Cyp2s1	7
ENSMUSG00000108431	Gm42375	7
Novel4313	-	7
Novel4317	-	7
ENSMUSG00000040488	Ltbp4	7
ENSMUSG00000011751	Sptbn4	7
ENSMUSG00000087371	Gm15541	7
ENSMUSG00000074243	Gm10651	7
ENSMUSG00000109015	Gm31024	7
Novel4320	-	7
Novel4322	-	7
ENSMUSG00000037552	Plekhg2	7
ENSMUSG00000044786	Zfp36	7
ENSMUSG00000047586	Nccrp1	7
ENSMUSG00000109314	Gm44699	7
ENSMUSG00000037239	Spred3	7
ENSMUSG00000046410	Kcnk6	7
ENSMUSG00000030587	2200002D01Rik	7
ENSMUSG00000049123	Catsperg2	7
Novel4326	-	7
ENSMUSG00000053985	Zfp14	7
ENSMUSG00000037020	Wdr62	7
ENSMUSG00000036957	Lrfn3	7
ENSMUSG00000006651	Aplp1	7
ENSMUSG00000036915	Kirrel2	7
ENSMUSG00000009687	Fxyd5	7
ENSMUSG00000057092	Fxyd3	7
ENSMUSG00000019194	Scn1b	7
ENSMUSG00000108447	Gm44567	7
ENSMUSG00000108723	Gm44837	7
ENSMUSG00000060402	Chst8	7
ENSMUSG00000108624	Gm45091	7
ENSMUSG00000030491	Tdrd12	7
ENSMUSG00000034875	Nudt19	7
ENSMUSG00000101342	Gm28078	7
ENSMUSG00000100616	Gm28076	7
Novel4348	-	7
Novel4345	-	7
ENSMUSG00000002068	Ccne1	7
ENSMUSG00000074170	Plekhf1	7
ENSMUSG00000030423	Pop4	7
ENSMUSG00000083623	Gm7224	7
ENSMUSG00000048574	Ccnb1-ps	7
ENSMUSG00000092335	Zfp977	7
ENSMUSG00000013367	Iglon5	7
ENSMUSG00000004609	Cd33	7
ENSMUSG00000030474	Siglece	7
ENSMUSG00000062073	Gm10109	7
ENSMUSG00000038782	1700028J19Rik	7
ENSMUSG00000038670	Mybpc2	7
ENSMUSG00000008193	Spib	7
ENSMUSG00000038644	Pold1	7
ENSMUSG00000109491	Gm15396	7
ENSMUSG00000030739	Myh14	7
ENSMUSG00000048012	Zfp473	7
ENSMUSG00000007783	Cpt1c	7
ENSMUSG00000074129	Rpl13a	7
ENSMUSG00000038260	Trpm4	7
ENSMUSG00000003863	Ppfia3	7
ENSMUSG00000030827	Fgf21	7
ENSMUSG00000055978	Fut2	7
ENSMUSG00000058743	Kcnj14	7
ENSMUSG00000040231	Syngr4	7
ENSMUSG00000040212	Emp3	7
ENSMUSG00000040136	Abcc8	7
ENSMUSG00000040026	Saa3	7
ENSMUSG00000040017	Saa4	7
ENSMUSG00000074115	Saa1	7
ENSMUSG00000030854	Ptpn5	7
Novel4355	-	7
ENSMUSG00000046179	E2f8	7
Novel4357	-	7
ENSMUSG00000108659	Gm34121	7
ENSMUSG00000055078	Gabra5	7
ENSMUSG00000109086	Gm5596	7
ENSMUSG00000102252	Snrpn	7
ENSMUSG00000070526	Peg12	7
ENSMUSG00000108533	Gm44792	7
ENSMUSG00000015134	Aldh1a3	7
ENSMUSG00000109539	Gm44667	7
ENSMUSG00000101970	Chaserr	7
ENSMUSG00000025789	St8sia2	7
ENSMUSG00000025790	Slco3a1	7
ENSMUSG00000108652	0610006L08Rik	7
ENSMUSG00000059146	Ntrk3	7
ENSMUSG00000030606	Hapln3	7
ENSMUSG00000030605	Mfge8	7
ENSMUSG00000108776	Gm45169	7
ENSMUSG00000030549	Rhcg	7
ENSMUSG00000050382	Kif7	7
ENSMUSG00000030546	Plin1	7
ENSMUSG00000108350	Gm44950	7
ENSMUSG00000108714	Gm21057	7
ENSMUSG00000108494	Gm45203	7
ENSMUSG00000030528	Blm	7
ENSMUSG00000052353	Cemip	7
ENSMUSG00000039405	Prss23	7
ENSMUSG00000092071	A230065N10Rik	7
ENSMUSG00000109038	Gm45120	7
ENSMUSG00000109074	Gm45162	7
ENSMUSG00000030641	Ddias	7
ENSMUSG00000087412	Gm15501	7
ENSMUSG00000035686	Thrsp	7
ENSMUSG00000042797	Aqp11	7
ENSMUSG00000030761	Myo7a	7
ENSMUSG00000086477	Gm15506	7
ENSMUSG00000070436	Serpinh1	7
ENSMUSG00000096606	Tpbgl	7
ENSMUSG00000030737	Slco2b1	7
ENSMUSG00000035239	Neu3	7
ENSMUSG00000030708	Dnajb13	7
ENSMUSG00000008318	Relt	7
ENSMUSG00000083121	Gm6341	7
ENSMUSG00000092517	Art2a	7
ENSMUSG00000032725	Folr2	7
ENSMUSG00000070427	Il18bp	7
ENSMUSG00000070424	Art5	7
ENSMUSG00000043366	Olfr78	7
ENSMUSG00000073940	Hbb-bt	7
ENSMUSG00000052305	Hbb-bs	7
ENSMUSG00000083854	Dnajc19-ps	7
ENSMUSG00000060441	Trim5	7
ENSMUSG00000066258	Trim12a	7
ENSMUSG00000052749	Trim30b	7
ENSMUSG00000057596	Trim30d	7
ENSMUSG00000094685	Gm5900	7
ENSMUSG00000037060	Cavin3	7
ENSMUSG00000037032	Apbb1	7
ENSMUSG00000030895	Hpx	7
ENSMUSG00000110077	Gm45632	7
ENSMUSG00000036862	Dchs1	7
ENSMUSG00000078606	Gvin2	7
ENSMUSG00000045868	Gvin1	7
ENSMUSG00000098426	Gm27149	7
ENSMUSG00000098934	Gvin-ps4	7
ENSMUSG00000095457	Gvin-ps5	7
ENSMUSG00000053541	Gvin-ps6	7
ENSMUSG00000073902	Gvin3	7
ENSMUSG00000059031	Olfr482	7
ENSMUSG00000048330	Ric3	7
ENSMUSG00000007279	Scube2	7
ENSMUSG00000110062	B430319F04Rik	7
ENSMUSG00000030787	Lyve1	7
ENSMUSG00000110065	Gm45588	7
ENSMUSG00000030772	Dkk3	7
Novel4393	-	7
ENSMUSG00000110407	Gm45454	7
ENSMUSG00000030670	Cyp2r1	7
ENSMUSG00000091900	Gm4353	7
ENSMUSG00000108500	Gm45033	7
ENSMUSG00000107383	Gm4366	7
ENSMUSG00000095115	Itpripl2	7
ENSMUSG00000030968	Pdilt	7
ENSMUSG00000109478	Gm39078	7
ENSMUSG00000109093	Gm19950	7
ENSMUSG00000108884	Gm45792	7
ENSMUSG00000109404	Gm19963	7
ENSMUSG00000030905	Crym	7
ENSMUSG00000030878	Cdr2	7
ENSMUSG00000035004	Igsf6	7
ENSMUSG00000030757	Zkscan2	7
ENSMUSG00000030742	Lat	7
ENSMUSG00000030724	Cd19	7
ENSMUSG00000030717	Nupr1	7
ENSMUSG00000082922	Gm6939	7
ENSMUSG00000030707	Coro1a	7
ENSMUSG00000097075	Cdiptos	7
ENSMUSG00000030681	Mvp	7
ENSMUSG00000030677	Kif22	7
ENSMUSG00000051457	Spn	7
ENSMUSG00000049091	Sephs2	7
ENSMUSG00000030806	Stx1b	7
ENSMUSG00000030793	Pycard	7
ENSMUSG00000108437	Gm19366	7
ENSMUSG00000108381	Gm9299	7
ENSMUSG00000030785	Cox6a2	7
ENSMUSG00000108604	Gm44850	7
ENSMUSG00000030849	Fgfr2	7
ENSMUSG00000086108	Gm5602	7
ENSMUSG00000108883	Gm44623	7
ENSMUSG00000030862	Cpxm2	7
ENSMUSG00000030930	Chst15	7
ENSMUSG00000109555	Gm44891	7
ENSMUSG00000097595	1500002F19Rik	7
ENSMUSG00000054555	Adam12	7
ENSMUSG00000030994	D7Ertd443e	7
ENSMUSG00000031004	Mki67	7
ENSMUSG00000091002	Tcerg1l	7
ENSMUSG00000078566	Bnip3	7
ENSMUSG00000015981	Stk32c	7
ENSMUSG00000025473	Adam8	7
ENSMUSG00000025486	Sirt3	7
ENSMUSG00000025488	Cox8b	7
ENSMUSG00000110355	Gm7514	7
ENSMUSG00000025492	Ifitm3	7
ENSMUSG00000025498	Irf7	7
ENSMUSG00000038580	Sct	7
ENSMUSG00000073787	Gm10575	7
ENSMUSG00000037887	Dusp8	7
ENSMUSG00000045777	Ifitm10	7
ENSMUSG00000110040	Gm49369	7
ENSMUSG00000000031	H19	7
ENSMUSG00000037664	Cdkn1c	7
ENSMUSG00000045362	Tnfrsf26	7
ENSMUSG00000010751	Tnfrsf22	7
ENSMUSG00000037613	Tnfrsf23	7
ENSMUSG00000031075	Ano1	7
ENSMUSG00000070348	Ccnd1	7
ENSMUSG00000048677	Tpcn2	7
ENSMUSG00000109305	Smim38	7
Novel4408	-	7
Novel4409	-	7
Novel4410	-	7
Novel4411	-	7
Novel4412	-	7
Novel4413	-	7
Novel4415	-	7
Novel4416	-	7
Novel4417	-	7
Novel4418	-	7
Novel4419	-	7
Novel4420	-	7
Novel4421	-	7
Novel4422	-	7
Novel4423	-	7
Novel4424	-	7
Novel4426	-	7
Novel4428	-	7
Novel4429	-	7
Novel4431	-	7
Novel4435	-	7
Novel4436	-	7
Novel4437	-	7
Novel4439	-	7
Novel4441	-	7
Novel4444	-	7
Novel4445	-	7
Novel4446	-	7
Novel4453	-	7
Novel4454	-	7
Novel4455	-	7
Novel4456	-	7
Novel4457	-	7
Novel4458	-	7
Novel4460	-	7
Novel4461	-	7
Novel4462	-	7
Novel4463	-	7
Novel4464	-	7
Novel4465	-	7
Novel4468	-	7
Novel4469	-	7
ENSMUSG00000094658	Rbmy	Y
ENSMUSG00000095852	Gm10256	Y
ENSMUSG00000091987	Gm10352	Y
ENSMUSG00000096520	Gm3376	Y
Novel5195	-	Y
Novel5202	-	Y
ENSMUSG00000095134	Mid1-ps1	Y
ENSMUSG00000096768	Gm47283	Y
ENSMUSG00000069044	Usp9y	Y
ENSMUSG00000102053	Gm4064	Y
ENSMUSG00000093918	Gm21677	Y
ENSMUSG00000094511	Gm21693	Y
ENSMUSG00000093987	Gm21704	Y
ENSMUSG00000095948	Gm21708	Y
Novel5210	-	Y
ENSMUSG00000095366	Gm21860	Y
ENSMUSG00000096850	Gm21748	Y
Novel5211	-	Y
Novel5212	-	Y
Novel5213	-	Y
Novel5214	-	Y
Novel5215	-	Y
Novel5216	-	Y
Novel5217	-	Y
Novel5218	-	Y
Novel5219	-	Y
Novel5220	-	Y
Novel5221	-	Y
Novel5222	-	Y
Novel5223	-	Y
Novel5225	-	Y
ENSMUSG00000026664	Phyh	2
ENSMUSG00000086670	Gm13194	2
ENSMUSG00000082795	Gm13193	2
ENSMUSG00000025783	4930412O13Rik	2
ENSMUSG00000075534	Gm13262	2
ENSMUSG00000025780	Itih5	2
ENSMUSG00000026770	Il2ra	2
ENSMUSG00000104459	Gm37824	2
ENSMUSG00000086358	Gm13270	2
ENSMUSG00000026728	Vim	2
ENSMUSG00000057914	Cacnb2	2
ENSMUSG00000075520	Malrd1	2
ENSMUSG00000036617	Etl4	2
ENSMUSG00000081467	Gm13337	2
ENSMUSG00000025716	Myo3a	2
ENSMUSG00000026784	Pdss1	2
ENSMUSG00000081648	Gm13423	2
ENSMUSG00000084098	Gm13422	2
ENSMUSG00000081519	Gm13331	2
ENSMUSG00000026984	Il1f6	2
ENSMUSG00000026983	Il1f5	2
ENSMUSG00000026981	Il1rn	2
ENSMUSG00000026979	Psd4	2
ENSMUSG00000026974	Zmynd19	2
ENSMUSG00000084383	Gm13370	2
ENSMUSG00000078202	Nrarp	2
ENSMUSG00000006469	Slc34a3	2
ENSMUSG00000026961	Lrrc26	2
ENSMUSG00000026955	Sapcd2	2
ENSMUSG00000015093	Clic3	2
ENSMUSG00000052403	Fcnaos	2
ENSMUSG00000049086	Bmyc	2
ENSMUSG00000058740	Kcnt1	2
ENSMUSG00000026930	Gpsm1	2
ENSMUSG00000036186	Dipk1b	2
ENSMUSG00000065258	Gm23969	2
ENSMUSG00000049897	Stkld1	2
ENSMUSG00000014852	Adamts13	2
ENSMUSG00000087364	Gm13398	2
ENSMUSG00000036040	Adamtsl2	2
ENSMUSG00000026837	Col5a1	2
ENSMUSG00000063611	Gm10134	2
ENSMUSG00000039787	Cercam	2
ENSMUSG00000026785	Pkn3	2
ENSMUSG00000047363	Cstad	2
Novel2540	-	2
ENSMUSG00000039476	Prrx2	2
ENSMUSG00000055632	Hmcn2	2
ENSMUSG00000076441	Ass1	2
ENSMUSG00000026840	Lamc3	2
ENSMUSG00000051373	Plpp7	2
ENSMUSG00000085017	Gm13412	2
ENSMUSG00000079442	St6galnac4	2
ENSMUSG00000026811	St6galnac6	2
ENSMUSG00000053746	Ptrh1	2
ENSMUSG00000004105	Angptl2	2
ENSMUSG00000038765	Lmx1b	2
ENSMUSG00000052951	C130021I20Rik	2
ENSMUSG00000086904	Gm13404	2
ENSMUSG00000026864	Hspa5	2
ENSMUSG00000026879	Gsn	2
ENSMUSG00000106961	Gm43128	2
ENSMUSG00000075391	Glo1-ps	2
ENSMUSG00000083101	Gm13430	2
ENSMUSG00000035403	Crb2	2
ENSMUSG00000000247	Lhx2	2
ENSMUSG00000026749	Nek6	2
ENSMUSG00000046618	Olfml2a	2
ENSMUSG00000035295	Wdr38	2
Novel2548	-	2
ENSMUSG00000026866	Kynu	2
ENSMUSG00000049744	Arhgap15	2
ENSMUSG00000052248	Zeb2os	2
ENSMUSG00000050447	Lypd6	2
ENSMUSG00000085862	Gm13483	2
ENSMUSG00000115545	Gm48908	2
Novel2554	-	2
ENSMUSG00000017144	Rnd3	2
ENSMUSG00000026950	Neb	2
ENSMUSG00000025201	Bloc1s2-ps	2
ENSMUSG00000036053	Fmnl2	2
Novel2555	-	2
ENSMUSG00000026824	Kcnj3	2
Novel2556	-	2
ENSMUSG00000026839	Upp2	2
ENSMUSG00000086129	Gm13558	2
ENSMUSG00000026989	Dapl1	2
ENSMUSG00000059742	Kcnh7	2
ENSMUSG00000075318	Scn2a	2
ENSMUSG00000034780	B3galt1	2
ENSMUSG00000075312	Gm13597	2
ENSMUSG00000103546	Gm37666	2
ENSMUSG00000034738	Nostrin	2
ENSMUSG00000075307	Klhl41	2
ENSMUSG00000085735	Mettl5os	2
ENSMUSG00000042064	Myo3b	2
ENSMUSG00000075304	Sp5	2
ENSMUSG00000027015	Cybrd1	2
ENSMUSG00000041921	Metap1d	2
ENSMUSG00000027111	Itga6	2
ENSMUSG00000006494	Pdk1	2
ENSMUSG00000055612	Cdca7	2
ENSMUSG00000081957	Ak3l2-ps	2
ENSMUSG00000008226	Scrn3	2
ENSMUSG00000086382	Chrna1os	2
ENSMUSG00000086544	Chn1os3	2
ENSMUSG00000050368	Hoxd10	2
ENSMUSG00000100303	2600014E21Rik	2
Novel2577	-	2
ENSMUSG00000087222	E030042O20Rik	2
ENSMUSG00000042410	Agps	2
ENSMUSG00000075267	Pjvk	2
ENSMUSG00000051747	Ttn	2
Novel2579	-	2
ENSMUSG00000064193	Gm4735	2
ENSMUSG00000048388	Fam171b	2
ENSMUSG00000034059	Ypel4	2
ENSMUSG00000027078	Ube2l6	2
ENSMUSG00000027075	Slc43a1	2
ENSMUSG00000044338	Aplnr	2
ENSMUSG00000045392	Olfr1033	2
ENSMUSG00000102091	Olfr1034	2
ENSMUSG00000082028	Gm1826	2
ENSMUSG00000082908	Gm13736	2
ENSMUSG00000091037	Gm17661	2
Novel2584	-	2
ENSMUSG00000002111	Spi1	2
ENSMUSG00000002100	Mybpc3	2
Novel2585	-	2
ENSMUSG00000027239	Mdk	2
ENSMUSG00000084781	D930015M05Rik	2
ENSMUSG00000027220	Syt13	2
ENSMUSG00000068735	Trp53i11	2
Novel2587	-	2
Novel2588	-	2
Novel2590	-	2
ENSMUSG00000027188	Pamr1	2
ENSMUSG00000027186	Elf5	2
ENSMUSG00000032698	Lmo2	2
ENSMUSG00000087739	Gm24644	2
ENSMUSG00000082379	Gm13884	2
ENSMUSG00000045106	Ccdc73	2
ENSMUSG00000016458	Wt1	2
ENSMUSG00000055312	Them7	2
ENSMUSG00000074981	Dcdc5	2
ENSMUSG00000016386	Mpped2	2
ENSMUSG00000085444	Gm13936	2
ENSMUSG00000083320	Gm13935	2
ENSMUSG00000041644	Slc5a12	2
ENSMUSG00000027130	Slc12a6	2
ENSMUSG00000027132	Katnbl1	2
ENSMUSG00000027355	Tmco5	2
ENSMUSG00000040152	Thbs1	2
ENSMUSG00000040084	Bub1b	2
ENSMUSG00000074923	Pak6	2
ENSMUSG00000040035	Disp2	2
ENSMUSG00000027331	Knstrn	2
ENSMUSG00000027332	Ivd	2
ENSMUSG00000074916	Chst14	2
ENSMUSG00000027326	Knl1	2
ENSMUSG00000027323	Rad51	2
ENSMUSG00000027314	Dll4	2
ENSMUSG00000027313	Chac1	2
ENSMUSG00000027306	Nusap1	2
ENSMUSG00000027296	Itpka	2
ENSMUSG00000033705	Stard9	2
Novel2617	-	2
ENSMUSG00000027245	Hypk	2
ENSMUSG00000060227	Golm2	2
ENSMUSG00000060802	B2m	2
ENSMUSG00000033213	AA467197	2
ENSMUSG00000027200	Sema6d	2
ENSMUSG00000035183	Slc24a5	2
ENSMUSG00000027208	Fgf7	2
Novel2626	-	2
ENSMUSG00000027386	Fbln7	2
ENSMUSG00000042851	Zc3h6	2
ENSMUSG00000027397	Slc20a1	2
ENSMUSG00000085498	Gm14023	2
ENSMUSG00000037902	Sirpa	2
ENSMUSG00000037885	Stk35	2
ENSMUSG00000053552	Ebf4	2
ENSMUSG00000115955	9530056E24Rik	2
ENSMUSG00000074797	Itpa	2
ENSMUSG00000074793	Hspa12b	2
ENSMUSG00000087405	Gm14232	2
ENSMUSG00000027330	Cdc25b	2
ENSMUSG00000027333	Smox	2
ENSMUSG00000079037	Prnp	2
ENSMUSG00000087377	AV099323	2
ENSMUSG00000027358	Bmp2	2
ENSMUSG00000082399	Gm14036	2
ENSMUSG00000074771	Ankef1	2
ENSMUSG00000027273	Snap25	2
ENSMUSG00000062098	Btbd3	2
ENSMUSG00000039092	Sptlc3	2
ENSMUSG00000068205	Macrod2	2
ENSMUSG00000027419	Pcsk2	2
ENSMUSG00000083674	Zfp133-ps	2
ENSMUSG00000063873	Slc24a3	2
ENSMUSG00000037143	Cfap61	2
ENSMUSG00000074736	Syndig1	2
ENSMUSG00000087406	E130215H24Rik	2
ENSMUSG00000033059	Pygb	2
ENSMUSG00000027456	Sdcbp2	2
ENSMUSG00000027463	Slc52a3	2
ENSMUSG00000081434	Gm14165	2
ENSMUSG00000088139	Gm27343	2
ENSMUSG00000044863	Defb36	2
ENSMUSG00000042745	Id1	2
ENSMUSG00000027469	Tpx2	2
ENSMUSG00000027474	Ccm2l	2
ENSMUSG00000003283	Hck	2
ENSMUSG00000042548	Asxl1	2
ENSMUSG00000027478	Dnmt3b	2
ENSMUSG00000027490	E2f1	2
ENSMUSG00000027596	a	2
ENSMUSG00000084897	Gm14226	2
ENSMUSG00000027605	Acss2	2
ENSMUSG00000027611	Procr	2
ENSMUSG00000086754	Gm16098	2
ENSMUSG00000062175	Tgif2	2
ENSMUSG00000074628	Tldc2	2
ENSMUSG00000084113	Gm14277	2
ENSMUSG00000067786	Nnat	2
ENSMUSG00000016024	Lbp	2
ENSMUSG00000044405	Adig	2
ENSMUSG00000074625	Arhgap40	2
ENSMUSG00000037754	Ppp1r16b	2
ENSMUSG00000027654	Fam83d	2
ENSMUSG00000098889	Gm27206	2
ENSMUSG00000109780	Gm45447	2
ENSMUSG00000035576	L3mbtl1	2
ENSMUSG00000017868	Sgk2	2
ENSMUSG00000078949	R3hdml	2
ENSMUSG00000017950	Hnf4a	2
ENSMUSG00000046840	Hnf4aos	2
ENSMUSG00000054582	Pabpc1l	2
ENSMUSG00000018211	Wfdc15b	2
ENSMUSG00000017734	Dbndd2	2
ENSMUSG00000017723	Wfdc2	2
ENSMUSG00000078940	Wfdc11	2
ENSMUSG00000001403	Ube2c	2
ENSMUSG00000017737	Mmp9	2
ENSMUSG00000074578	Zfas1	2
ENSMUSG00000077565	Gm23201	2
ENSMUSG00000083436	Gm11471	2
ENSMUSG00000050556	Kcnb1	2
ENSMUSG00000039463	Slc9a8	2
ENSMUSG00000042821	Snai1	2
ENSMUSG00000085914	Gm14320	2
ENSMUSG00000056501	Cebpb	2
ENSMUSG00000006462	A530013C23Rik	2
ENSMUSG00000084797	Gm14321	2
ENSMUSG00000085411	Gm14319	2
ENSMUSG00000118526	Gm52960	2
ENSMUSG00000087382	Ctcflos	2
ENSMUSG00000027513	Pck1	2
ENSMUSG00000016255	Tubb1	2
ENSMUSG00000080888	Gm14387	2
ENSMUSG00000078902	Gm14443	2
ENSMUSG00000078901	Gm14440	2
ENSMUSG00000078898	Zfp968	2
ENSMUSG00000078896	Zfp965	2
ENSMUSG00000094475	Gm11007	2
ENSMUSG00000094932	Gm2007	2
ENSMUSG00000078886	Gm2026	2
ENSMUSG00000078894	2210418O10Rik	2
ENSMUSG00000084858	Gm1980	2
ENSMUSG00000089951	Zfp968-ps	2
ENSMUSG00000095199	Zfp967	2
ENSMUSG00000078879	Zfp973	2
ENSMUSG00000078877	Gm14295	2
ENSMUSG00000078875	Gm14419	2
ENSMUSG00000078870	Gm14410	2
Novel2679	-	2
Novel2680	-	2
Novel2681	-	2
ENSMUSG00000078867	Gm14418	2
ENSMUSG00000083619	Gm14414	2
ENSMUSG00000094786	Gm14403	2
ENSMUSG00000082901	Rps8-ps5	2
Novel2685	-	2
Novel2686	-	2
ENSMUSG00000000305	Cdh4	2
ENSMUSG00000038963	Slco4a1	2
ENSMUSG00000023393	Slc17a9	2
ENSMUSG00000016356	Col20a1	2
ENSMUSG00000070461	9230112E08Rik	2
ENSMUSG00000059540	Tcea2	2
ENSMUSG00000026650	Meig1	2
ENSMUSG00000026669	Mcm10	2
ENSMUSG00000025815	Dhtkd1	2
ENSMUSG00000045319	Proser2	2
ENSMUSG00000039063	Echdc3	2
ENSMUSG00000085070	Gm13211	2
ENSMUSG00000015619	Gata3	2
ENSMUSG00000079602	9230102O04Rik	2
ENSMUSG00000037254	Itih2	2
Novel2693	-	2
ENSMUSG00000026768	Itga8	2
Novel2694	-	2
ENSMUSG00000049630	C1ql3	2
ENSMUSG00000086657	Stamos	2
ENSMUSG00000070271	Gm13268	2
ENSMUSG00000103865	Gm37416	2
Novel2700	-	2
ENSMUSG00000053702	Nebl	2
ENSMUSG00000092353	Gm20539	2
ENSMUSG00000026679	Enkur	2
Novel2711	-	2
Novel2717	-	2
ENSMUSG00000026938	Fcna	2
ENSMUSG00000087612	A230005M16Rik	2
ENSMUSG00000064858	Snora43	2
ENSMUSG00000036067	Slc2a6	2
ENSMUSG00000035513	Ntng2	2
ENSMUSG00000079499	6530402F18Rik	2
ENSMUSG00000079497	Gm13420	2
ENSMUSG00000039798	2600006K01Rik	2
ENSMUSG00000039648	Kyat1	2
ENSMUSG00000100747	1700084E18Rik	2
ENSMUSG00000089762	Ier5l	2
ENSMUSG00000075416	Gm14488	2
ENSMUSG00000044320	1700001O22Rik	2
ENSMUSG00000050737	Ptges	2
ENSMUSG00000026825	Dnm1	2
ENSMUSG00000026822	Lcn2	2
ENSMUSG00000026819	Slc25a25	2
ENSMUSG00000039021	Ttc16	2
ENSMUSG00000038860	Garnl3	2
ENSMUSG00000026875	Traf1	2
ENSMUSG00000026874	Hc	2
ENSMUSG00000026880	Stom	2
ENSMUSG00000035778	Ggta1	2
ENSMUSG00000026885	Ttll11	2
ENSMUSG00000026890	Lhx6	2
ENSMUSG00000107535	Gm44183	2
ENSMUSG00000083240	Gm13453	2
ENSMUSG00000036249	Rbm43	2
ENSMUSG00000026946	Nmi	2
ENSMUSG00000083287	Idi1-ps1	2
ENSMUSG00000075334	Rprm	2
ENSMUSG00000026826	Nr4a2	2
ENSMUSG00000026834	Acvr1c	2
ENSMUSG00000026971	Itgb6	2
ENSMUSG00000000392	Fap	2
ENSMUSG00000026896	Ifih1	2
ENSMUSG00000026994	Galnt3	2
ENSMUSG00000034810	Scn7a	2
ENSMUSG00000109667	Gm36231	2
ENSMUSG00000005233	Spc25	2
ENSMUSG00000027070	Lrp2	2
ENSMUSG00000070883	Ccdc173	2
ENSMUSG00000087264	Gad1os	2
ENSMUSG00000041762	Gpr155	2
ENSMUSG00000075284	Wipf1	2
Novel2734	-	2
ENSMUSG00000087333	Gm13652	2
ENSMUSG00000115959	Gm18494	2
ENSMUSG00000086576	Gm13660	2
ENSMUSG00000082152	Gm13655	2
Novel2747	-	2
Novel2753	-	2
ENSMUSG00000082187	Gm13670	2
ENSMUSG00000075270	Pde11a	2
ENSMUSG00000002732	Fkbp7	2
ENSMUSG00000084087	Gm13650	2
ENSMUSG00000027016	Zfp385b	2
ENSMUSG00000075256	Cerkl	2
ENSMUSG00000027004	Frzb	2
ENSMUSG00000081487	Gm13689	2
ENSMUSG00000106252	Mir684-1	2
ENSMUSG00000027082	Tfpi	2
ENSMUSG00000076437	Selenoh	2
ENSMUSG00000097187	Gm19426	2
ENSMUSG00000023224	Serping1	2
ENSMUSG00000050896	Rtn4rl2	2
ENSMUSG00000027071	P2rx3	2
ENSMUSG00000075224	Lrrc55	2
ENSMUSG00000080977	Gm13772	2
ENSMUSG00000002109	Ddb2	2
ENSMUSG00000027249	F2	2
ENSMUSG00000027230	Creb3l1	2
ENSMUSG00000027217	Tspan18	2
ENSMUSG00000027215	Cd82	2
ENSMUSG00000040272	Accs	2
ENSMUSG00000075023	Accsl	2
ENSMUSG00000081476	Itpa-ps1	2
ENSMUSG00000032841	Prr5l	2
ENSMUSG00000083306	Gm13868	2
ENSMUSG00000005087	Cd44	2
ENSMUSG00000012350	Ehf	2
ENSMUSG00000068373	D430041D05Rik	2
ENSMUSG00000027171	Prrg4	2
ENSMUSG00000074987	Wt1os	2
ENSMUSG00000005973	Rcn1	2
ENSMUSG00000083424	Rpl35a-ps4	2
ENSMUSG00000041660	Bbox1	2
ENSMUSG00000074934	Grem1	2
ENSMUSG00000041219	Arhgap11a	2
ENSMUSG00000068614	Actc1	2
ENSMUSG00000085582	3110099E03Rik	2
ENSMUSG00000027210	Meis2	2
ENSMUSG00000040133	Gpr176	2
ENSMUSG00000040093	Bmf	2
ENSMUSG00000045838	Ccdc9b	2
ENSMUSG00000086421	Gm14091	2
Novel2771	-	2
ENSMUSG00000027317	Ppp1r14d	2
ENSMUSG00000074912	Gm14207	2
ENSMUSG00000048647	Exd1	2
ENSMUSG00000072980	Oip5	2
ENSMUSG00000027297	Ltk	2
ENSMUSG00000027293	Ehd4	2
ENSMUSG00000023216	Epb42	2
ENSMUSG00000079103	Tgm7	2
ENSMUSG00000033486	Catsper2	2
ENSMUSG00000027246	Ell3	2
ENSMUSG00000027199	Gatm	2
Novel2775	-	2
ENSMUSG00000027204	Fbn1	2
ENSMUSG00000068394	Cep152	2
ENSMUSG00000027360	Hdc	2
ENSMUSG00000034906	Ncaph	2
ENSMUSG00000044145	1810024B03Rik	2
ENSMUSG00000103957	Gm10766	2
ENSMUSG00000027376	Prom2	2
ENSMUSG00000027377	Mall	2
ENSMUSG00000051319	Mtln	2
ENSMUSG00000027379	Bub1	2
ENSMUSG00000074813	Morrbid	2
ENSMUSG00000087151	Gm14022	2
ENSMUSG00000087528	9830144P21Rik	2
ENSMUSG00000048327	Ckap2l	2
ENSMUSG00000027408	Cpxm1	2
ENSMUSG00000060029	4930473A02Rik	2
ENSMUSG00000085566	A730017L22Rik	2
ENSMUSG00000027316	Gfra4	2
ENSMUSG00000027318	Adam33	2
ENSMUSG00000027322	Siglec1	2
ENSMUSG00000027329	Spef1	2
ENSMUSG00000068267	Cenpb	2
ENSMUSG00000048911	Rnf24	2
ENSMUSG00000086928	Gm14210	2
ENSMUSG00000085071	Gm14066	2
ENSMUSG00000027420	Bfsp1	2
ENSMUSG00000074743	Thbd	2
ENSMUSG00000068130	Zfp442	2
ENSMUSG00000027452	Acss1	2
ENSMUSG00000053916	Nanp	2
ENSMUSG00000027457	Snph	2
ENSMUSG00000027459	Fam110a	2
ENSMUSG00000081087	Rps15a-ps7	2
ENSMUSG00000032715	Trib3	2
ENSMUSG00000044249	Defb29	2
ENSMUSG00000050645	Defb19	2
ENSMUSG00000074676	Foxs1	2
ENSMUSG00000042662	Dusp15	2
ENSMUSG00000074671	Tspyl3	2
ENSMUSG00000061411	Nol4l	2
ENSMUSG00000083732	Gm14197	2
ENSMUSG00000027489	Necab3	2
ENSMUSG00000027603	Ggt7	2
ENSMUSG00000027610	Gss	2
ENSMUSG00000027613	Eif6	2
ENSMUSG00000038259	Gdf5	2
ENSMUSG00000103285	Gm37274	2
ENSMUSG00000055485	Soga1	2
ENSMUSG00000081740	Gm14279	2
ENSMUSG00000087445	Gm14286	2
ENSMUSG00000037820	Tgm2	2
ENSMUSG00000037813	D630003M21Rik	2
ENSMUSG00000074622	Mafb	2
ENSMUSG00000078956	Gm14221	2
ENSMUSG00000053141	Ptprt	2
ENSMUSG00000017697	Ada	2
ENSMUSG00000040164	Kcns1	2
ENSMUSG00000017002	Slpi	2
ENSMUSG00000070530	Wfdc16	2
ENSMUSG00000053166	Cdh22	2
ENSMUSG00000006800	Sulf2	2
ENSMUSG00000085618	Gm11466	2
ENSMUSG00000039621	Prex1	2
ENSMUSG00000017969	Ptgis	2
ENSMUSG00000017929	B4galt5	2
ENSMUSG00000087684	1200007C13Rik	2
Novel2825	-	2
ENSMUSG00000087648	E130018N17Rik	2
ENSMUSG00000074575	Kcng1	2
ENSMUSG00000027544	Nfatc2	2
ENSMUSG00000038567	Cyp24a1	2
ENSMUSG00000027496	Aurka	2
ENSMUSG00000070495	Ctcfl	2
Novel2835	-	2
ENSMUSG00000027514	Zbp1	2
ENSMUSG00000082519	Vamp7-ps	2
ENSMUSG00000078905	Gm14393	2
ENSMUSG00000090093	Gm14399	2
ENSMUSG00000078897	Gm4724	2
ENSMUSG00000095545	Zfp969	2
ENSMUSG00000078889	Gm14288	2
ENSMUSG00000089756	Zfp966	2
ENSMUSG00000083481	Rps8-ps2	2
ENSMUSG00000095648	Gm2004	2
ENSMUSG00000078881	Gm14434	2
ENSMUSG00000078880	Gm14308	2
ENSMUSG00000083170	Gm14405	2
ENSMUSG00000074527	Gm14296	2
ENSMUSG00000082765	Gm14411	2
ENSMUSG00000060445	Sycp2	2
ENSMUSG00000049999	Ppp1r3d	2
Novel2840	-	2
ENSMUSG00000039059	Hrh3	2
ENSMUSG00000015647	Lama5	2
ENSMUSG00000038980	Rbbp8nl	2
ENSMUSG00000015627	Gata5	2
ENSMUSG00000027574	Nkain4	2
ENSMUSG00000027577	Chrna4	2
ENSMUSG00000016349	Eef1a2	2
ENSMUSG00000046470	Sox18	2
Novel2847	-	2
Novel2849	-	2
Novel2853	-	2
Novel2855	-	2
Novel2857	-	2
Novel2859	-	2
Novel2861	-	2
Novel2863	-	2
Novel2866	-	2
Novel2867	-	2
Novel2869	-	2
Novel2870	-	2
Novel2873	-	2
Novel2874	-	2
Novel2875	-	2
Novel2877	-	2
Novel2879	-	2
Novel2880	-	2
Novel2881	-	2
Novel2882	-	2
Novel2883	-	2
Novel2884	-	2
Novel2885	-	2
Novel2888	-	2
Novel2892	-	2
Novel2894	-	2
Novel2895	-	2
Novel2897	-	2
Novel2898	-	2
Novel2901	-	2
Novel2905	-	2
Novel2906	-	2
Novel2907	-	2
Novel2909	-	2
Novel2911	-	2
Novel2915	-	2
Novel2916	-	2
ENSMUSG00000023800	Tiam2	17
ENSMUSG00000091530	Cldn20	17
ENSMUSG00000096965	3300005D01Rik	17
ENSMUSG00000038141	Tmem181a	17
ENSMUSG00000096255	Dynlt1b	17
ENSMUSG00000096780	Tmem181b-ps	17
ENSMUSG00000000579	Dynlt1c	17
ENSMUSG00000116618	Gm49719	17
ENSMUSG00000094724	Rnaset2b	17
ENSMUSG00000023809	Rps6ka2	17
ENSMUSG00000055945	Prr18	17
ENSMUSG00000023868	Pde10a	17
ENSMUSG00000023873	1700010I14Rik	17
ENSMUSG00000040966	Slc22a2	17
ENSMUSG00000078247	Airn	17
ENSMUSG00000023886	Smoc2	17
ENSMUSG00000116953	9030025P20Rik	17
ENSMUSG00000036552	Ermard	17
ENSMUSG00000116895	Gm3435	17
ENSMUSG00000096696	Zfp960	17
ENSMUSG00000095990	Zfp97	17
ENSMUSG00000080316	Spaca6	17
ENSMUSG00000117295	Gm5492	17
ENSMUSG00000023882	Zfp54	17
ENSMUSG00000117037	Gm50433	17
ENSMUSG00000035868	Zfp983	17
ENSMUSG00000023908	Pkmyt1	17
ENSMUSG00000036473	Tbc1d24	17
ENSMUSG00000034681	Rnps1	17
ENSMUSG00000024132	Eci1	17
ENSMUSG00000045744	Bricd5	17
ENSMUSG00000044533	Rps2	17
ENSMUSG00000075705	Msrb1	17
ENSMUSG00000024155	Meiob	17
ENSMUSG00000015127	Unkl	17
ENSMUSG00000091475	Cerox1	17
ENSMUSG00000041199	Rpusd1	17
ENSMUSG00000025738	Fbxl16	17
ENSMUSG00000057580	Cox7c-ps1	17
ENSMUSG00000084862	Gm16278	17
ENSMUSG00000097405	D630044L22Rik	17
ENSMUSG00000097523	1700022N22Rik	17
ENSMUSG00000048731	Ggnbp1	17
ENSMUSG00000042644	Itpr3	17
ENSMUSG00000082741	Gm9703	17
ENSMUSG00000046711	Hmga1	17
ENSMUSG00000116571	Gm49741	17
ENSMUSG00000087387	Gm15420	17
ENSMUSG00000038677	Scube3	17
ENSMUSG00000002257	Def6	17
ENSMUSG00000002250	Ppard	17
ENSMUSG00000117084	Gm22146	17
ENSMUSG00000066170	E230001N04Rik	17
ENSMUSG00000024223	Armc12	17
ENSMUSG00000117145	Gm4356	17
ENSMUSG00000023067	Cdkn1a	17
ENSMUSG00000024013	Fgd2	17
ENSMUSG00000024014	Pim1	17
ENSMUSG00000117835	Gm50250	17
ENSMUSG00000117725	Gm50240	17
ENSMUSG00000033826	Dnah8	17
ENSMUSG00000024027	Glp1r	17
ENSMUSG00000024030	Abcg1	17
ENSMUSG00000024036	Slc37a1	17
ENSMUSG00000024041	Cryaa	17
ENSMUSG00000097305	Gm17276	17
ENSMUSG00000048440	Cyp4f16	17
ENSMUSG00000073424	Cyp4f15	17
ENSMUSG00000091968	Gm17115	17
ENSMUSG00000024295	Cyp4f41-ps	17
ENSMUSG00000024299	Adamts10	17
ENSMUSG00000002289	Angptl4	17
ENSMUSG00000118084	AA388235	17
ENSMUSG00000024330	Col11a2	17
ENSMUSG00000024334	H2-Oa	17
ENSMUSG00000037649	H2-DMa	17
ENSMUSG00000037548	H2-DMb2	17
ENSMUSG00000079547	H2-DMb1	17
ENSMUSG00000037321	Tap1	17
ENSMUSG00000024338	Psmb8	17
ENSMUSG00000024339	Tap2	17
ENSMUSG00000041538	H2-Ob	17
ENSMUSG00000073421	H2-Ab1	17
ENSMUSG00000060586	H2-Eb1	17
ENSMUSG00000024340	Btnl2	17
ENSMUSG00000057246	BC051142	17
ENSMUSG00000034786	Gpsm3	17
ENSMUSG00000015452	Ager	17
ENSMUSG00000092609	Gm20481	17
ENSMUSG00000007033	Hspa1l	17
ENSMUSG00000007029	Vars	17
ENSMUSG00000007030	Vwa7	17
ENSMUSG00000007039	Ddah2	17
ENSMUSG00000013766	Ly6g6e	17
ENSMUSG00000090936	Gm17705	17
ENSMUSG00000098269	Mir8094	17
ENSMUSG00000073411	H2-D1	17
ENSMUSG00000079507	H2-Q1	17
ENSMUSG00000091705	H2-Q2	17
ENSMUSG00000035929	H2-Q4	17
ENSMUSG00000073409	H2-Q6	17
ENSMUSG00000055413	H2-Q5	17
ENSMUSG00000060550	H2-Q7	17
ENSMUSG00000092560	Gm8750	17
Novel2041	-	17
ENSMUSG00000092278	Gm8752	17
Novel2026	-	17
Novel2030	-	17
Novel2042	-	17
Novel2044	-	17
Novel2043	-	17
ENSMUSG00000040312	Cchcr1	17
ENSMUSG00000039518	Cdsn	17
ENSMUSG00000039269	2300002M23Rik	17
ENSMUSG00000003541	Ier3	17
ENSMUSG00000059714	Flot1	17
ENSMUSG00000034595	Ppp1r18	17
ENSMUSG00000092284	Gm8801	17
ENSMUSG00000092368	A930015D03Rik	17
ENSMUSG00000053835	H2-T24	17
ENSMUSG00000073407	Gm6034	17
ENSMUSG00000092365	BC023719	17
ENSMUSG00000073980	Gm9574	17
ENSMUSG00000036492	Rnf39	17
ENSMUSG00000036036	Zfp57	17
ENSMUSG00000035186	Ubd	17
ENSMUSG00000016206	H2-M3	17
ENSMUSG00000045842	Tgif2-ps2	17
ENSMUSG00000023926	Rhag	17
Novel2045	-	17
ENSMUSG00000023915	Tnfrsf21	17
Novel2053	-	17
ENSMUSG00000041293	Adgrf1	17
ENSMUSG00000056492	Adgrf5	17
ENSMUSG00000023913	Pla2g7	17
ENSMUSG00000023963	Cyp39a1	17
ENSMUSG00000039601	Rcan2	17
ENSMUSG00000023959	Clic5	17
ENSMUSG00000023947	Nfkbie	17
ENSMUSG00000071073	Lrrc73	17
ENSMUSG00000047428	Dlk2	17
Novel2067	-	17
ENSMUSG00000023968	Crip3	17
ENSMUSG00000064043	Trerf1	17
ENSMUSG00000023979	Guca1b	17
ENSMUSG00000084880	Tomm6os	17
ENSMUSG00000042265	Trem1	17
ENSMUSG00000051682	Treml4	17
ENSMUSG00000071068	Treml2	17
ENSMUSG00000043740	B430306N03Rik	17
ENSMUSG00000023992	Trem2	17
ENSMUSG00000038910	Plcl2	17
ENSMUSG00000107430	Gm31532	17
ENSMUSG00000090704	Trp53-ps	17
ENSMUSG00000090790	Gm17377	17
ENSMUSG00000032915	Adgre4	17
ENSMUSG00000002835	Chaf1a	17
ENSMUSG00000037095	Lrg1	17
ENSMUSG00000001228	Uhrf1	17
ENSMUSG00000090273	Prr22	17
ENSMUSG00000034116	Vav1	17
ENSMUSG00000117010	Gm49933	17
ENSMUSG00000003279	Dlgap1	17
ENSMUSG00000117315	1600022D10Rik	17
ENSMUSG00000052525	Spdya	17
ENSMUSG00000045761	Togaram2	17
ENSMUSG00000024063	Lbh	17
ENSMUSG00000024064	Galnt14	17
ENSMUSG00000024066	Xdh	17
ENSMUSG00000117262	Gm9316	17
ENSMUSG00000001870	Ltbp1	17
ENSMUSG00000071042	Rasgrp3	17
ENSMUSG00000117352	Gm50029	17
ENSMUSG00000061062	Hdac1-ps	17
ENSMUSG00000024084	Qpct	17
ENSMUSG00000117518	Gpx4-ps1	17
ENSMUSG00000054901	Arhgef33	17
ENSMUSG00000117375	Gm33373	17
ENSMUSG00000073371	Gm6594	17
ENSMUSG00000040852	Plekhh2	17
ENSMUSG00000117546	-	17
ENSMUSG00000117628	Gm50012	17
Novel2096	-	17
Novel2095	-	17
ENSMUSG00000117572	Gm9410	17
ENSMUSG00000117586	Gm50006	17
ENSMUSG00000023795	Pisd-ps2	17
ENSMUSG00000116838	Gm6475	17
ENSMUSG00000116813	4930579D07Rik	17
ENSMUSG00000116551	Gm41517	17
ENSMUSG00000101959	Ldhal6b	17
ENSMUSG00000092074	Dynlt1a	17
ENSMUSG00000093880	Tmem181c-ps	17
ENSMUSG00000095677	Dynlt1f	17
ENSMUSG00000056133	Unc93a2	17
ENSMUSG00000071984	Fndc1	17
ENSMUSG00000090069	E430024P14Rik	17
ENSMUSG00000087478	4930506C21Rik	17
ENSMUSG00000101935	Gm17748	17
ENSMUSG00000023828	Slc22a3	17
ENSMUSG00000089817	Gm7162	17
ENSMUSG00000068037	Mas1	17
ENSMUSG00000062480	Acat3	17
ENSMUSG00000038347	Tcte2	17
ENSMUSG00000089883	Gm3355	17
Novel2111	-	17
ENSMUSG00000023885	Thbs2	17
ENSMUSG00000116780	Dynlt2a3	17
ENSMUSG00000079710	Dynlt2a2	17
ENSMUSG00000079707	Dynlt2a1	17
Novel2113	-	17
ENSMUSG00000116614	Gm46610	17
ENSMUSG00002075486	-	17
ENSMUSG00000117049	Gm6540	17
ENSMUSG00000099397	Gm7809	17
ENSMUSG00000117234	Gm7818	17
ENSMUSG00000063383	Zfp947	17
ENSMUSG00000062012	Zfp13	17
ENSMUSG00000023905	Tnfrsf12a	17
ENSMUSG00000066720	Cldn9	17
ENSMUSG00000118572	Gm53023	17
ENSMUSG00000023911	Flywch2	17
ENSMUSG00000045027	Prss22	17
ENSMUSG00000072082	Ccnf	17
ENSMUSG00000073437	D330041H03Rik	17
ENSMUSG00000007021	Syngr3	17
ENSMUSG00000090101	Snhg9	17
ENSMUSG00000089255	Snora78	17
ENSMUSG00000024165	Jpt2	17
ENSMUSG00000047507	Baiap3	17
ENSMUSG00000024176	Sox8	17
ENSMUSG00000019214	Chtf18	17
ENSMUSG00000063011	Msln	17
ENSMUSG00000025732	Mcrip2	17
ENSMUSG00000090113	Nhlrc4	17
ENSMUSG00000025727	A930017K11Rik	17
ENSMUSG00000049124	Gm8186	17
ENSMUSG00000073433	Arhgdig	17
ENSMUSG00000024190	Dusp1	17
ENSMUSG00000057789	Bak1	17
ENSMUSG00000024210	Ip6k3	17
ENSMUSG00000062753	AI413582	17
ENSMUSG00000052146	Rps10	17
ENSMUSG00000024222	Fkbp5	17
ENSMUSG00000117294	Gm49839	17
ENSMUSG00000117255	Gm49864	17
ENSMUSG00000048905	Bnip5	17
ENSMUSG00000117080	1700063J08Rik	17
ENSMUSG00000085912	Trp53cor1	17
ENSMUSG00000067575	Rpl35a-ps3	17
ENSMUSG00000024008	Cpne5	17
ENSMUSG00000043557	Mdga1	17
ENSMUSG00000117962	Gm6402	17
ENSMUSG00000117786	Gm10503	17
ENSMUSG00000024033	Rsph1	17
ENSMUSG00000117818	Gm50105	17
ENSMUSG00000024039	Cbs	17
ENSMUSG00000118161	Rps2-ps8	17
ENSMUSG00000024042	Sik1	17
ENSMUSG00000117879	2310015A16Rik	17
ENSMUSG00000002076	Hsf2bp	17
ENSMUSG00000002791	Pdxk-ps	17
ENSMUSG00000037577	Ephx3	17
ENSMUSG00000052142	Rasal3	17
ENSMUSG00000079563	Pglyrp2	17
ENSMUSG00000055202	Zfp811	17
Novel2118	-	17
ENSMUSG00000092571	Gm4134	17
ENSMUSG00000079553	Kifc1	17
ENSMUSG00000101438	Gm19412	17
ENSMUSG00000008668	Rps18	17
ENSMUSG00000067203	H2-K2	17
ENSMUSG00000061232	H2-K1	17
ENSMUSG00000096727	Psmb9	17
ENSMUSG00000081512	Gm15821	17
ENSMUSG00000036594	H2-Aa	17
ENSMUSG00000092415	Gm20513	17
ENSMUSG00000036322	H2-Ea	17
ENSMUSG00000073418	C4b	17
ENSMUSG00000092202	Stk19-ps1	17
ENSMUSG00000015451	C4a	17
ENSMUSG00000091971	Hspa1a	17
ENSMUSG00000090877	Hspa1b	17
ENSMUSG00000073415	Gm10501	17
Novel2121	-	17
ENSMUSG00000007035	Msh5	17
ENSMUSG00000073414	Mpig6b	17
ENSMUSG00000073413	Ly6g6d	17
ENSMUSG00000092241	Gm20522	17
ENSMUSG00000024401	Tnf	17
ENSMUSG00000092444	Gm18733	17
ENSMUSG00000079505	Gm11131	17
ENSMUSG00000092600	Gm20442	17
ENSMUSG00000001525	Tubb5	17
ENSMUSG00000087443	Ppp1r18os	17
ENSMUSG00000067212	H2-T23	17
ENSMUSG00000056116	H2-T22	17
ENSMUSG00000079491	H2-T10	17
ENSMUSG00000079492	Gm11127	17
ENSMUSG00000073405	H2-T-ps	17
ENSMUSG00000073406	H2-Bl	17
ENSMUSG00000073402	Gm8909	17
ENSMUSG00000073403	Gm10499	17
ENSMUSG00000073399	Trim40	17
ENSMUSG00000016283	H2-M2	17
ENSMUSG00000118642	-	17
ENSMUSG00000054951	9130008F23Rik	17
ENSMUSG00000023918	Adgrf4	17
Novel2125	-	17
ENSMUSG00000023914	Mep1a	17
ENSMUSG00000023912	Slc25a27	17
ENSMUSG00000039153	Runx2	17
ENSMUSG00000096847	Tmem151b	17
ENSMUSG00000023944	Hsp90ab1	17
ENSMUSG00000079471	Mymx	17
ENSMUSG00000067144	Slc22a7	17
ENSMUSG00000015599	Ttbk1	17
ENSMUSG00000023972	Ptk7	17
ENSMUSG00000002769	Gnmt	17
ENSMUSG00000079444	Gm21981	17
ENSMUSG00000032717	Mdfi	17
ENSMUSG00000040694	Apobec2	17
ENSMUSG00000117221	Gm17830	17
ENSMUSG00000040260	Daam2	17
ENSMUSG00000023927	Satb1	17
ENSMUSG00000023940	Sgo1	17
ENSMUSG00000023122	Sult1c2	17
ENSMUSG00000097077	Gm16712	17
ENSMUSG00000038781	Stap2	17
ENSMUSG00000002831	Plin4	17
ENSMUSG00000011305	Plin5	17
ENSMUSG00000001227	Sema6b	17
ENSMUSG00000047123	Ticam1	17
ENSMUSG00000013236	Ptprs	17
ENSMUSG00000110218	Tincr	17
ENSMUSG00000039481	Nrtn	17
ENSMUSG00000062591	Tubb4a	17
ENSMUSG00000079414	Gm11110	17
ENSMUSG00000024164	C3	17
ENSMUSG00000048915	Efna5	17
ENSMUSG00000045506	A930002H24Rik	17
ENSMUSG00000117300	Gm18736	17
ENSMUSG00000056515	Rab31	17
ENSMUSG00000117220	Gm49932	17
ENSMUSG00000052105	Mtcl1	17
ENSMUSG00000033278	Ptprm	17
ENSMUSG00000024043	Arhgap28	17
ENSMUSG00000047407	Tgif1	17
ENSMUSG00000117098	Gm49909	17
ENSMUSG00000024048	Myl12a	17
ENSMUSG00000024053	Emilin2	17
ENSMUSG00000024056	Ndc80	17
ENSMUSG00000055471	Alk	17
ENSMUSG00000043705	Capn13	17
ENSMUSG00000117102	-	17
ENSMUSG00000090168	D630014O11Rik	17
ENSMUSG00000117257	Gm4948	17
ENSMUSG00000038541	Srd5a2	17
ENSMUSG00000039193	Nlrc4	17
ENSMUSG00000117358	Gm31645	17
ENSMUSG00000117648	Gm32282	17
ENSMUSG00000091549	Gm6548	17
ENSMUSG00000024070	Prkd3	17
ENSMUSG00000036533	Cdc42ep3	17
ENSMUSG00000024087	Cyp1b1	17
ENSMUSG00000054640	Slc8a1	17
Novel2142	-	17
ENSMUSG00000000673	Haao	17
ENSMUSG00000097254	C430042M11Rik	17
ENSMUSG00000097047	1110020A21Rik	17
Novel2152	-	17
Novel2155	-	17
Novel2161	-	17
Novel2162	-	17
Novel2169	-	17
Novel2170	-	17
Novel2171	-	17
Novel2172	-	17
Novel2173	-	17
Novel2174	-	17
Novel2175	-	17
Novel2176	-	17
Novel2177	-	17
Novel2178	-	17
Novel2179	-	17
Novel2180	-	17
Novel2184	-	17
Novel2185	-	17
Novel2189	-	17
Novel2192	-	17
Novel2193	-	17
Novel2194	-	17
Novel2195	-	17
Novel2196	-	17
Novel2198	-	17
Novel2199	-	17
Novel2200	-	17
ENSMUSG00000102269	Gm7357	1
ENSMUSG00000103922	Gm6123	1
ENSMUSG00000025903	Lypla1	1
ENSMUSG00000103355	Gm2147	1
ENSMUSG00000102135	Gm37108	1
ENSMUSG00000103509	Gm38372	1
ENSMUSG00000048538	Gm9826	1
ENSMUSG00002075967	-	1
ENSMUSG00000046101	Mcmdc2	1
ENSMUSG00000104025	E330040D14Rik	1
ENSMUSG00000016918	Sulf1	1
ENSMUSG00000067813	Xkr9	1
ENSMUSG00000100652	Gm7634	1
ENSMUSG00000025779	Ly96	1
ENSMUSG00000101640	Gm28376	1
ENSMUSG00000042686	Jph1	1
ENSMUSG00000025776	Crispld1	1
ENSMUSG00000025934	Gsta3	1
Novel3	-	1
ENSMUSG00000026156	B3gat2	1
ENSMUSG00000026141	Col19a1	1
ENSMUSG00000101514	Gm5524	1
ENSMUSG00000100261	Gm6473	1
ENSMUSG00000026058	Khdrbs2	1
ENSMUSG00000104498	Gm37110	1
ENSMUSG00000100481	Gm7114	1
ENSMUSG00000103746	1700001G17Rik	1
Novel6	-	1
ENSMUSG00000037447	Arid5a	1
ENSMUSG00000087589	D430040D24Rik	1
ENSMUSG00000103046	Gm37309	1
ENSMUSG00000026077	Npas2	1
ENSMUSG00000026072	Il1r1	1
ENSMUSG00000070942	Il1rl2	1
ENSMUSG00000026069	Il1rl1	1
ENSMUSG00000026070	Il18r1	1
ENSMUSG00000026065	Slc9a4	1
ENSMUSG00000026062	Slc9a2	1
ENSMUSG00000008136	Fhl2	1
ENSMUSG00000094497	Gm8210	1
ENSMUSG00000026043	Col3a1	1
ENSMUSG00000025993	Slc40a1	1
ENSMUSG00000041144	Dnah7b	1
ENSMUSG00000101337	Dnah7c	1
ENSMUSG00000101447	Gm28826	1
ENSMUSG00000045954	Cavin2	1
ENSMUSG00000043015	Nemp2	1
ENSMUSG00000025981	Coq10b	1
ENSMUSG00000073676	Hspe1	1
ENSMUSG00000089670	Gm16581	1
ENSMUSG00000100215	Gm8292	1
ENSMUSG00000102145	Gm38056	1
ENSMUSG00000038323	1700066M21Rik	1
ENSMUSG00000038305	Spats2l	1
ENSMUSG00000026039	Sgo2a	1
ENSMUSG00000063558	Aox1	1
ENSMUSG00000079554	Aox2	1
ENSMUSG00000102059	Gm20257	1
Novel14	-	1
ENSMUSG00000041075	Fzd7	1
ENSMUSG00000047361	Gm973	1
ENSMUSG00000026009	Icos	1
ENSMUSG00000025969	Nrp2	1
ENSMUSG00000064602	Snora41	1
ENSMUSG00000027520	Zdbf2	1
ENSMUSG00000051344	Plekhm3	1
ENSMUSG00000100774	Gm7329	1
ENSMUSG00000044816	D630023F18Rik	1
ENSMUSG00000015222	Map2	1
ENSMUSG00000099707	Gm8883	1
ENSMUSG00000026188	Tmem169	1
ENSMUSG00000039323	Igfbp2	1
ENSMUSG00000064272	Gpbar1	1
ENSMUSG00000033227	Wnt6	1
ENSMUSG00000026167	Wnt10a	1
Novel23	-	1
ENSMUSG00000026208	Des	1
ENSMUSG00000026207	Speg	1
ENSMUSG00000012187	Mogat1	1
ENSMUSG00000079470	Utp14b	1
ENSMUSG00000047330	Kcne4	1
ENSMUSG00000101450	Gm28941	1
ENSMUSG00000026166	Ccl20	1
ENSMUSG00000053161	Daw1	1
ENSMUSG00000079140	Gm6374	1
ENSMUSG00000089716	Gm6264	1
ENSMUSG00000089652	Gm16025	1
ENSMUSG00000070031	Sp140	1
ENSMUSG00000026222	Sp100	1
ENSMUSG00000026227	2810459M11Rik	1
ENSMUSG00000079445	B3gnt7	1
ENSMUSG00000103609	Gm37022	1
ENSMUSG00000102649	Gm38021	1
ENSMUSG00000079434	Neu2	1
ENSMUSG00000090124	Ugt1a7c	1
ENSMUSG00000090165	Ugt1a10	1
ENSMUSG00000090175	Ugt1a9	1
ENSMUSG00000090145	Ugt1a6b	1
ENSMUSG00000090171	Ugt1a2	1
ENSMUSG00000089960	Ugt1a1	1
ENSMUSG00000079429	Mroh2a	1
ENSMUSG00000026295	Spp2	1
ENSMUSG00000036206	Sh3bp4	1
ENSMUSG00000102700	Gm38312	1
ENSMUSG00000100850	4930434B07Rik	1
ENSMUSG00000044337	Ackr3	1
ENSMUSG00000103292	Gm35048	1
ENSMUSG00000026303	Mlph	1
ENSMUSG00000034353	Ramp1	1
ENSMUSG00000083064	Gm7785	1
ENSMUSG00000026308	Klhl30	1
ENSMUSG00000055866	Per2	1
ENSMUSG00000034292	Traf3ip1	1
ENSMUSG00000097251	5033417F24Rik	1
ENSMUSG00000026271	Gpr35	1
ENSMUSG00000047793	Sned1	1
ENSMUSG00000101952	Gm10550	1
ENSMUSG00000089791	Gm3555	1
ENSMUSG00000100794	Gm29667	1
ENSMUSG00000050840	Cdh20	1
ENSMUSG00000099669	Gm29012	1
ENSMUSG00000097482	Gm17634	1
ENSMUSG00000067017	Capza1-ps1	1
ENSMUSG00000026321	Tnfrsf11a	1
ENSMUSG00000099604	Gm6651	1
ENSMUSG00000070695	Cntnap5a	1
ENSMUSG00000026387	Sctr	1
ENSMUSG00000026388	3110009E18Rik	1
ENSMUSG00000100405	Gm28911	1
ENSMUSG00000026343	Gpr39	1
ENSMUSG00000026348	Acmsd	1
ENSMUSG00000026415	Fcamr	1
ENSMUSG00000026417	Pigr	1
ENSMUSG00000052688	Rab7b	1
ENSMUSG00000042251	Pm20d1	1
ENSMUSG00000042115	Klhdc8a	1
ENSMUSG00000009772	Nuak2	1
ENSMUSG00000100658	F730311O21Rik	1
ENSMUSG00000026447	Pik3c2b	1
ENSMUSG00000070645	Ren1	1
ENSMUSG00000041559	Fmod	1
ENSMUSG00000077202	Gm25612	1
ENSMUSG00000096712	Gm15454	1
ENSMUSG00000026452	Syt2	1
ENSMUSG00000026429	Ube2t	1
ENSMUSG00000031506	Ptpn7	1
ENSMUSG00000026421	Csrp1	1
ENSMUSG00000041801	Phlda3	1
ENSMUSG00000026414	Tnnt2	1
ENSMUSG00000041642	Kif21b	1
ENSMUSG00000041498	Kif14	1
ENSMUSG00000097113	Gm19705	1
ENSMUSG00000105936	Gm43544	1
ENSMUSG00000033952	Aspm	1
ENSMUSG00000033849	B3galt2	1
Novel58	-	1
ENSMUSG00000032487	Ptgs2	1
ENSMUSG00000102095	C730036E19Rik	1
ENSMUSG00000114212	Gm47985	1
ENSMUSG00000114943	Gm8947	1
ENSMUSG00000114582	3110040M04Rik	1
ENSMUSG00000114591	Gm47996	1
ENSMUSG00000026483	Niban1	1
ENSMUSG00000032649	Colgalt2	1
ENSMUSG00000026480	Ncf2	1
ENSMUSG00000042751	Nmnat2	1
ENSMUSG00000042684	Npl	1
ENSMUSG00000026475	Rgs16	1
ENSMUSG00000066800	Rnasel	1
ENSMUSG00000100627	A830008E24Rik	1
ENSMUSG00000066797	Zfp648	1
Novel64	-	1
ENSMUSG00000102833	Gm9694	1
ENSMUSG00000026602	Nphs2	1
ENSMUSG00000104293	Gm38043	1
ENSMUSG00000033544	Angptl1	1
ENSMUSG00000033488	Cryzl2	1
ENSMUSG00000026589	Sec16b	1
ENSMUSG00000026587	Astn1	1
ENSMUSG00000090394	4930523C07Rik	1
ENSMUSG00000103006	4933417C20Rik	1
ENSMUSG00000026715	Serpinc1	1
ENSMUSG00000053332	Gas5	1
ENSMUSG00000026708	Cenpl	1
ENSMUSG00000044835	Ankrd45	1
ENSMUSG00000078190	Dnm3os	1
ENSMUSG00000026697	Myoc	1
Novel74	-	1
ENSMUSG00000026582	Sele	1
ENSMUSG00000026581	Sell	1
ENSMUSG00000026580	Selp	1
ENSMUSG00000026579	F5	1
Novel76	-	1
ENSMUSG00000097281	Gm26685	1
ENSMUSG00000040836	Gpr161	1
ENSMUSG00000103763	Gm37860	1
ENSMUSG00000005763	Cd247	1
ENSMUSG00000000544	Gpa33	1
ENSMUSG00000060568	Fam78b	1
ENSMUSG00000015843	Rxrg	1
ENSMUSG00000070532	Ccdc190	1
ENSMUSG00000097503	3110045C21Rik	1
ENSMUSG00000026670	Uap1	1
ENSMUSG00000038463	Olfml2b	1
ENSMUSG00000096968	Gm26620	1
ENSMUSG00000103676	Gm38204	1
ENSMUSG00000104340	Gm10522	1
ENSMUSG00000026649	Cfap126	1
ENSMUSG00000005677	Nr1i3	1
ENSMUSG00000005681	Apoa2	1
ENSMUSG00000006403	Adamts4	1
ENSMUSG00000006411	Nectin4	1
ENSMUSG00000103711	Tstd1	1
ENSMUSG00000004709	Cd244a	1
ENSMUSG00000059058	Tma7-ps	1
ENSMUSG00000038147	Cd84	1
ENSMUSG00000026548	Slamf9	1
ENSMUSG00000037995	Igsf9	1
ENSMUSG00000026547	Tagln2	1
ENSMUSG00000026546	Cfap45	1
ENSMUSG00000049598	Vsig8	1
ENSMUSG00000043263	Ifi209	1
ENSMUSG00000066677	Ifi208	1
ENSMUSG00000090272	Mndal	1
Novel82	-	1
ENSMUSG00000028354	Fmn2	1
ENSMUSG00000039748	Exo1	1
ENSMUSG00000015962	1700016C15Rik	1
ENSMUSG00000102483	Catspere1	1
ENSMUSG00000091476	Catspere2	1
ENSMUSG00000102493	Gm8010	1
ENSMUSG00000026494	Kif26b	1
ENSMUSG00000102923	Gm31728	1
Novel85	-	1
ENSMUSG00000073485	H3f3aos	1
ENSMUSG00000038793	Lefty1	1
Novel89	-	1
ENSMUSG00000026511	Srp9	1
Novel90	-	1
Novel91	-	1
Novel92	-	1
ENSMUSG00000102234	Gm37885	1
ENSMUSG00000104415	Gm37069	1
ENSMUSG00000079164	Tlr5	1
ENSMUSG00002076589	-	1
ENSMUSG00000042901	Aida	1
ENSMUSG00000039384	Dusp10	1
ENSMUSG00000073481	Mtarc2	1
ENSMUSG00000104394	Gm37254	1
ENSMUSG00000026609	Ush2a	1
ENSMUSG00000026604	Ptpn14	1
ENSMUSG00000079045	Prox1os	1
ENSMUSG00000026627	Pacc1	1
ENSMUSG00000026622	Nek2	1
Novel102	-	1
Novel105	-	1
ENSMUSG00000097316	Gm10516	1
ENSMUSG00000058248	Kcnh1	1
ENSMUSG00000119286	U5	9
ENSMUSG00000089812	Gm15867	1
ENSMUSG00000026638	Irf6	1
ENSMUSG00000079144	A130010J15Rik	1
ENSMUSG00000016194	Hsd11b1	1
ENSMUSG00000103867	9630010A21Rik	1
ENSMUSG00000102307	Gm38194	1
ENSMUSG00000025900	Rp1	1
ENSMUSG00000102275	Gm37144	1
ENSMUSG00000025909	Sntg1	1
Novel114	-	1
ENSMUSG00000025912	Mybl1	1
ENSMUSG00000046334	Gm6195	1
ENSMUSG00000098234	Snhg6	1
ENSMUSG00000025916	Ppp1r42	1
ENSMUSG00000025938	Slco5a1	1
ENSMUSG00000025937	Lactb2	1
ENSMUSG00000102982	Gm38319	1
ENSMUSG00000097711	Gm5523	1
ENSMUSG00000025932	Eya1	1
ENSMUSG00000081201	Smt3h2-ps4	1
ENSMUSG00000032719	Sbspon	1
ENSMUSG00000101589	Rbm6-ps1	1
ENSMUSG00000104095	Gm37315	1
ENSMUSG00000041872	Il17f	1
ENSMUSG00000041859	Mcm3	1
ENSMUSG00000025936	Gm4956	1
ENSMUSG00000082935	Gm7658	1
ENSMUSG00000099997	Tubb4b-ps2	1
ENSMUSG00000067736	Gm10222	1
Novel122	-	1
ENSMUSG00000042215	Bag2	1
ENSMUSG00000081402	Gm15455	1
ENSMUSG00000100280	Gm28417	1
ENSMUSG00000104002	Gm38336	1
ENSMUSG00000047180	Neurl3	1
ENSMUSG00000026121	Sema4c	1
ENSMUSG00000026110	Mgat4a	1
ENSMUSG00000026090	Cracdl	1
ENSMUSG00000060771	Tsga10	1
ENSMUSG00000103804	Gm37062	1
ENSMUSG00000037138	Aff3	1
ENSMUSG00000003134	Tbc1d8	1
Novel130	-	1
ENSMUSG00000097899	Gm16894	1
ENSMUSG00000103679	Gm37623	1
ENSMUSG00000099576	Gm29040	1
ENSMUSG00000100480	Gm29156	1
ENSMUSG00000026049	Tex30	1
ENSMUSG00000026042	Col5a2	1
ENSMUSG00000100213	Gm28151	1
ENSMUSG00000100160	Gm28527	1
ENSMUSG00000043629	1700019D03Rik	1
ENSMUSG00000096141	Dnah7a	1
ENSMUSG00000026094	Stk17b	1
ENSMUSG00000042807	Hecw2	1
ENSMUSG00000025980	Hspd1	1
ENSMUSG00000025977	Boll	1
ENSMUSG00000100309	Gm6644	1
ENSMUSG00000038331	Satb2	1
ENSMUSG00000047528	Flacc1	1
ENSMUSG00000038079	Tmem237	1
ENSMUSG00000079550	Mpp4	1
ENSMUSG00000103821	D430013B06Rik	1
ENSMUSG00000085400	Pard3bos3	1
ENSMUSG00000100750	Gm29084	1
ENSMUSG00000100426	Gm4208	1
ENSMUSG00000102559	Gm37570	1
ENSMUSG00000102374	Gm38387	1
ENSMUSG00000103706	6820402A03Rik	1
ENSMUSG00000082769	Gm15793	1
ENSMUSG00000061816	Myl1	1
ENSMUSG00000094191	Rpl31-ps14	1
ENSMUSG00000026196	Bard1	1
ENSMUSG00000026193	Fn1	1
ENSMUSG00000039395	Mreg	1
ENSMUSG00000026189	Pecr	1
ENSMUSG00000026185	Igfbp5	1
ENSMUSG00000006301	Tmbim1	1
ENSMUSG00000006542	Prkag3	1
ENSMUSG00000006538	Ihh	1
ENSMUSG00000026204	Ptprn	1
ENSMUSG00000026211	Obsl1	1
ENSMUSG00000090486	BC035947	1
ENSMUSG00000073643	Wdfy1	1
ENSMUSG00000026249	Serpine2	1
ENSMUSG00000038608	Dock10	1
ENSMUSG00000087008	Gm5530	1
ENSMUSG00000097564	C430014B12Rik	1
ENSMUSG00000026149	Tm4sf20	1
ENSMUSG00000026163	Sphkap	1
Novel145	-	1
ENSMUSG00000026220	Slc16a14	1
ENSMUSG00000070034	Sp110	1
ENSMUSG00000089714	Gm16092	1
ENSMUSG00000090246	Gm17017	1
ENSMUSG00000052760	A630001G21Rik	1
ENSMUSG00000089821	Efhd1os	1
ENSMUSG00000026259	Ngef	1
ENSMUSG00000081984	Dnajb3	1
ENSMUSG00000044783	Hjurp	1
ENSMUSG00000049866	Arl4c	1
Novel159	-	1
Novel160	-	1
Novel161	-	1
ENSMUSG00000048126	Col6a3	1
ENSMUSG00000067071	Hes6	1
ENSMUSG00000034212	Ankmy1	1
ENSMUSG00000014602	Kif1a	1
ENSMUSG00000034159	Mab21l4	1
ENSMUSG00000040693	Slco4c1	1
Novel167	-	1
ENSMUSG00000082431	Prdx2-ps1	1
Novel171	-	1
ENSMUSG00000047496	Rnf152	1
Novel177	-	1
ENSMUSG00000038702	Dsel	1
Novel178	-	1
Novel179	-	1
ENSMUSG00000037035	Inhbb	1
ENSMUSG00000050777	Tmem37	1
ENSMUSG00000026389	Steap3	1
ENSMUSG00000026344	Lypd1	1
ENSMUSG00000049690	Nckap5	1
ENSMUSG00000026347	Tmem163	1
ENSMUSG00000104164	Gm38248	1
ENSMUSG00000026355	Mcm6	1
ENSMUSG00000045382	Cxcr4	1
ENSMUSG00000026401	Cd55b	1
ENSMUSG00000026399	Cd55	1
ENSMUSG00000026409	Pfkfb2	1
ENSMUSG00000086706	Gm15848	1
ENSMUSG00000016528	Mapkapk2	1
ENSMUSG00000042349	Ikbke	1
Novel188	-	1
ENSMUSG00000059149	Mfsd4a	1
ENSMUSG00000042066	Tmcc2	1
ENSMUSG00000053024	Cntn2	1
ENSMUSG00000026442	Nfasc	1
ENSMUSG00000102425	Gm26616	1
ENSMUSG00000101693	Gm19461	1
ENSMUSG00000090553	Snrpe	1
ENSMUSG00000026463	Atp2b4	1
ENSMUSG00000041577	Prelp	1
ENSMUSG00000020423	Btg2	1
ENSMUSG00000042429	Adora1	1
ENSMUSG00000042793	Lgr6	1
ENSMUSG00000097993	Ptprv	1
ENSMUSG00000003051	Elf3	1
ENSMUSG00000041889	Shisa4	1
ENSMUSG00000009418	Nav1	1
ENSMUSG00000026413	Pkp1	1
ENSMUSG00000051985	Igfn1	1
ENSMUSG00000087230	Mroh3	1
ENSMUSG00000041605	Inava	1
ENSMUSG00000097403	9230116N13Rik	1
ENSMUSG00000026398	Nr5a2	1
ENSMUSG00000063681	Crb1	1
ENSMUSG00000070594	Cfhr4	1
ENSMUSG00000033898	Cfhr2	1
ENSMUSG00000089991	Gm16332	1
ENSMUSG00000026365	Cfh	1
ENSMUSG00000026360	Rgs2	1
[truncated: 6,009 more rows]
